# Supplementary material for: Assessing Agreement between Multiple Raters with Missing Rating Information, Applied to Breast Cancer Tumour Grading
Source: PLoS One. 2008 Aug 13;3(8):e2925. doi: 10.1371/journal.pone.0002925 (PMC2488396; doi:10.1371/journal.pone.0002925)
Supplement: Statistical analysis file S1 — Code used in the statistical analysis (0.02 MB TXT) [file pone.0002925.s001.txt]

### load libraries and initialize memory

library(RColorBrewer)
library(R2WinBUGS)
memory.limit(4000)

### Set WinBUGs path

WBPath<-"C:/program files/WinBUGS14/"

### read in data

pathdata<-read.table("pathologists.txt",header=T)
caseID<-as.numeric(as.factor(pathdata$CASE))
caseIDkey<-cbind(sort(unique(pathdata$CASE)),1:52)

pathID<-as.numeric(as.factor(pathdata$PATHIDNUMBER))
pathIDkey<-cbind(sort(unique(pathdata$PATHIDNUMBER)),1:732)
grade<-pathdata$GRADE

##### define data to feed into model

data<-list("pathID","caseID","grade")

##### generate initial values for chains

pathprop<-matrix(0,nrow=732,ncol=3)
for(i in 1:732){
sumprop<-0
for(j in 1:3){

pathprop[i,j]<-sum((pathID==i)&(grade==j))
sumprop<-sumprop+pathprop[i,j]
}
pathprop[i,]<-pathprop[i,]/sumprop}

tumprop<-matrix(0,nrow=52,ncol=3)
for(i in 1:52){
sumprop<-0
for(j in 1:3){

tumprop[i,j]<-sum((pathID==i)&(grade==j))
sumprop<-sumprop+tumprop[i,j]
}
tumprop[i,]<-tumprop[i,]/sumprop}

inits<-function(){
pathXl<-rep(-1,732)+2*(pathprop[,1]-0.3)+runif(732,-0.1,0.1)
pathYl<-rep(1,732)-2*(pathprop[,3]-0.3)+runif(732,-0.1,0.1)
tummeanl<-2*(tumprop[,3]-tumprop[,1])+runif(52,-0.2,0.2)
tumvarl<-runif(52,0.5,1)
pathcentl<-(pathYl+pathXl)/2
pathspreadl<-abs(pathYl-pathXl)
list(pathspread=pathspreadl,pathcent=pathcentl,tummean=tummeanl,tumvar=tumvarl,centtau=0.1,spreadtau=0.5,tummtau=0.5,tumvtau=2)}


####### Fit main model

gc()
model<-bugs(data,inits,model.file="main.bug",parameters=c("pathX","pathY","tummean","tumvar","nohg1","nohg2","nohg3"),n.chains=3,n.iter=20000,n.burnin=17500,n.thin=2,bugs.directory=WBPath)
save.image()


####### Fit model again, but record simulated complete data (note that this is so large we have to split it into 4)

gc()
modelq1<-bugs(data,inits,model.file="quart1.bug",parameters=c("prop"),n.chains=1,n.iter=20000,n.burnin=17500,n.thin=2,bugs.directory=WBPath)
save.image()
gc()
modelq2<-bugs(data,inits,model.file="quart2.bug",parameters=c("prop"),n.chains=1,n.iter=20000,n.burnin=17500,n.thin=2,bugs.directory=WBPath)
save.image()
gc()
modelq3<-bugs(data,inits,model.file="quart3.bug",parameters=c("prop"),n.chains=1,n.iter=20000,n.burnin=17500,n.thin=2,bugs.directory=WBPath)
save.image()
gc()
modelq4<-bugs(data,inits,model.file="quart4.bug",parameters=c("prop"),n.chains=1,n.iter=20000,n.burnin=17500,n.thin=2,bugs.directory=WBPath)
save.image()
gc()


####### As we didn't have the memory for multiple chains fit the model again on a shorter run just to check convergence


modelq12<-bugs(data,inits,model.file="quart1.bug",parameters=c("prop"),n.chains=1,n.iter=10000,n.burnin=9000,n.thin=2,bugs.directory=WBPath)
save.image()
gc()
modelq22<-bugs(data,inits,model.file="quart2.bug",parameters=c("prop"),n.chains=1,n.iter=10000,n.burnin=9000,n.thin=2,bugs.directory=WBPath)
save.image()
gc()
modelq32<-bugs(data,inits,model.file="quart3.bug",parameters=c("prop"),n.chains=1,n.iter=10000,n.burnin=9000,n.thin=2,bugs.directory=WBPath)
save.image()
gc()
modelq42<-bugs(data,inits,model.file="quart4.bug",parameters=c("prop"),n.chains=1,n.iter=10000,n.burnin=9000,n.thin=2,bugs.directory=WBPath)
save.image()
gc()

####### Obtain marginal proportions of agreement


modelmarg<-bugs(data,inits,model.file="margin.bug",parameters=c("mprop"),n.chains=1,n.iter=20000,n.burnin=17500,n.thin=2,bugs.directory=WBPath)
save.image()

modelcheck<-bugs(data,inits,model.file="check.bug",parameters=c("hgs"),n.chains=1,n.iter=5000,n.burnin=4000,n.thin=2,bugs.directory=WBPath)
save.image()

###### in the dataset 8700 of 24178 gradings (36%) were grade 2.
###### in our simulated data, for those 24178 pathologist/tumour pairings we see
###### median 8688, IQR 8635 to 8732 so no cause for alarm there.


####### Let's save a lot of the results to external files for future access

sink("results1output.txt")
print(model)
sink()
sink("results2output.txt")
print(modelq1)
sink()
sink("results3output.txt")
print(modelq2)
sink()
sink("results4output.txt")
print(modelq3)
sink()
sink("results5output.txt")
print(modelq4)
sink()
sink("results6output.txt")
print(modelmarg)
sink()
write(margproppath,file="results7output.txt",ncolumns=1)
write(pathIDkey,file="results8output.txt",ncolumns=1)
write(caseIDkey,file="results9output.txt",ncolumns=1)
write(rank(tomscores),file="results10output.txt",ncolumns=1)
write(apply(rankdiff1,2,quantile,p=c(0.025,0.25,0.5,0.75,0.975)),file="results11output.txt",ncolumns=5)
write(apply(rankdiff1,2,mean),file="results12output.txt",ncolumns=1)
write(apply(rankdiff1,2,sd),file="results13output.txt",ncolumns=1)
write(apply(tempgss2,2,quantile,p=c(0.025,0.25,0.5,0.75,0.975)),file="results14output.txt",ncolumns=5)
write(apply(tempgss2,2,mean),file="results15output.txt",ncolumns=1)
write(apply(tempgss2,2,sd),file="results16output.txt",ncolumns=1)
write(apply(rankdiff2,2,quantile,p=c(0.025,0.25,0.5,0.75,0.975)),file="results17output.txt",ncolumns=5)
write(apply(rankdiff2,2,mean),file="results18output.txt",ncolumns=1)
write(apply(rankdiff2,2,sd),file="results19output.txt",ncolumns=1)


########## Just perform a quick check to see if the two sets of chains converged to roughly the same thing

checkconv<-rep(NA,1723)
for(i in 1:1723){
checkconv[i]<-(kruskal.test(c(model$sims.array[,1,i],model$sims.array[,2,i],model$sims.array[,3,i])~rep(1:3,each=1250)))$p.value
}
hist(checkconv)

checkconv2<-rep(NA,9517)
for(i in 1:9517){
checkconv2[i]<-(wilcox.test(modelq1$sims.array[,1,i],modelq12$sims.array[,1,i]))$p.value
}
hist(checkconv2)

checkconv3<-rep(NA,9517)
for(i in 1:9517){
checkconv3[i]<-(wilcox.test(modelq2$sims.array[,1,i],modelq22$sims.array[,1,i]))$p.value
}
hist(checkconv3)

checkconv4<-rep(NA,9517)
for(i in 1:9517){
checkconv4[i]<-(wilcox.test(modelq3$sims.array[,1,i],modelq32$sims.array[,1,i]))$p.value
}
hist(checkconv4)

checkconv5<-rep(NA,9517)
for(i in 1:9517){
checkconv5[i]<-(wilcox.test(modelq4$sims.array[,1,i],modelq42$sims.array[,1,i]))$p.value
}
hist(checkconv5)

########## Figure 1

prop<-cbind(modelq1$mean$prop,modelq2$mean$prop,modelq3$mean$prop,modelq4$mean$prop)

margproppath<-apply(prop,2,mean)
margproptum<-apply(prop,1,mean)

#bltr

layout(matrix(c(1,2,3,4,5,6),nrow=2,ncol=3,byrow=T),widths=c(0.05,0.75,0.2),heights=c(0.8,0.2))

# figure 1: print key to figure 2
par(mar=c(2,3,3,0))
image(1,1:10,t(matrix((0:9)/10+0.05,ncol=1)),col=(brewer.pal(10,"RdYlGn")),ylim=c(0.5,10.5),axes=F,ylab="",xlab="")
axis(2,at=c(0:10+0.5),labels=c("0","0.1","0.2","0.3","0.4","0.5","0.6","0.7","0.8","0.9",1))

# figure 2 show heatmap of pathologist/tumour agreement
par(mar=c(2,1,3,3))
image(1:732, 1:52, t(prop[order(model$mean$tummean),order(margproppath)]), col=(brewer.pal(10, "RdYlGn")),  axes = FALSE, xlab = "", ylab = "")
axis(4,at=c(1:52),labels=caseIDkey[order(model$mean$tummean)],las = 2, line = -0.5,tick=F)
mtext("Heatmap showing probabilities that pathologists will agree with majority grading for 52 tumour samples",3,1,cex=0.8)
mtext("732 pathologists ordered by marginal probability of agreeing with the majority",1,0.5,cex=0.8)

# figure 3 show distributions of grades
par(mar=c(2,1,3,3))
plot(c(0,732),c(-4.9,5.5),type="n",ylab="tumours ordered by latent severity",axes=F,xlim=c(0,750),ylim=c(-4.85,5.5),yaxs="i")
for(i in 1:52){
rect( 0, -5.1+0.2*i,model$mean$nohg1[order(model$mean$tummean)[i]],-4.9+0.2*i,col="yellow2",border=FALSE)
rect(model$mean$nohg1[order(model$mean$tummean)[i]],-5.1+0.2*i,model$mean$nohg1[order(model$mean$tummean)[i]]+model$mean$nohg2[order(model$mean$tummean)[i]],-4.9+0.2*i,col="darkgoldenrod2",border=FALSE)
rect(model$mean$nohg1[order(model$mean$tummean)[i]]+model$mean$nohg2[order(model$mean$tummean)[i]],-5.1+0.2*i,model$mean$nohg1[order(model$mean$tummean)[i]]+model$mean$nohg2[order(model$mean$tummean)[i]]+model$mean$nohg3[order(model$mean$tummean)[i]],-4.9+0.2*i,col="darkgoldenrod4",border=FALSE)
}
for(i in 1:51){lines(c(0,730),c((-4.9+0.2*i),(-4.9+0.2*i)))}
axis(1,at=c(0,732))
mtext("expected distribution of assigned grades",3,1,cex=0.8)
mtext("52 tumours ordered by estimated latent severity",4,0,cex=0.8)

# figure 4 dummy space filler
plot(c(0,732),c(-4.9,5.5),type="n",axes=F,xlim=c(0,750),ylim=c(-4.9,5.5))

# figure 5 marginal pathologist performance
par(mar=c(0.5,1,0.5,3))
plot(c(0,732),c(0.4,1),type="n",axes=F,xlim=c(0,732),xaxs="i")
box()
axis(2,at=c(0.4,0.5,0.6,0.7,0.8,0.9,1))
lines(c(0,43),c(0.75,0.75),lty=2,col="grey50")
lines(c(0,197),c(0.8,0.8),lty=2,col="grey50")
lines(c(0,10),c(0.7,0.7),lty=2,col="grey50")
lines(c(0,732),c(0.9,0.9),lty=2,col="grey50")
lines(c(10,10),c(0.45,0.7),lty=2,col="grey50")
lines(c(43,43),c(0.45,0.75),lty=2,col="grey50")
lines(c(197,197),c(0.45,0.8),lty=2,col="grey50")
points(1:732,margproppath[order(margproppath)],xpd=T,col="dodgerblue4")
text(10,0.45,"10th",col="palevioletred4",adj=c(0.5,1),xpd=T)
text(43,0.45,"43rd",col="palevioletred4",adj=c(0.5,1),xpd=T)
text(197,0.45,"197th",col="palevioletred4",adj=c(0.5,1),xpd=T)
mtext("marginal probability\nof agreeing",2,3,xpd=T,cex=0.8)

# figure 6 key for figure 3
par(mar=c(0.5,1,0.5,3))
plot(c(0,10),c(0,5),type="n",axes=F)
rect(1,4,3,5,col="yellow2")
rect(4,4,6,5,col="darkgoldenrod2")
rect(7,4,9,5,col="darkgoldenrod4")
text(2,3.5, "Grade 1")
text(5,3.5, "Grade 2")
text(8,3.5, "Grade 3")


####################### Figure 2 comparing the two approaches


pathrank<-apply(t(apply(modelmarg$sims.matrix[,1:732],1,rank,ties.method="r")),2,quantile,p=c(0.1,0.5,0.9))


# calculate the agreement scores

tomscores<-rep(0,732)
trfnp<-rep(0,732)

for(i in 1:732){
trfnp[i]<-sum(pathID==i)
tempscores<-rep(0,trfnp[i])
cases<-caseID[pathID==i]
tempgrades<-grade[pathID==i]
for(j in 1:trfnp[i]){
tempscores[j]<-(sum(grade[caseID==cases[j]]==tempgrades[j])-1)/(sum(caseID==cases[j])-1)
}
tomscores[i]<-mean(tempscores)
}


# dubious function for uncertainty of agreement scores

gensampscores2<-function(){
sampscores<-rep(0,732)
for(i in 1:732){
pgrade=rep(0,52)
pgrade[caseID[pathID==i]]<-grade[pathID==i]
sampscores[i]<-mean(rbeta(trfnp[i],(tapply(grade==pgrade[caseID],caseID,sum))[caseID[pathID==i]],(table(caseID)-(tapply(grade==pgrade[caseID],caseID,sum)))[caseID[pathID==i]]+1))
}
rank(sampscores)
}


calculate rank differences

rankdiff1<-t(apply(modelmarg$sims.matrix[1:625,1:732],1,rank,ties.method="r"))
rankdiff2<-t(apply(modelmarg$sims.matrix[626:1250,1:732],1,rank,ties.method="r"))
for(i in 1:625){
rankdiff1[i,]<-rankdiff1[i,]-rank(tomscores)
rankdiff2[i,]<-rankdiff2[i,]-gensampscores2()
}


mrd<-apply(rankdiff1,2,mean)

pathdiff2<-rep(0,732)
for(i in 1:732){
pathdiff2[i]<-mean(margproptum[caseID[pathID==i]])
}


pathdiff2q<-(pathdiff2>quantile(pathdiff2,0.9))+(pathdiff2>quantile(pathdiff2,0.8))+(pathdiff2>quantile(pathdiff2,0.7))+(pathdiff2>quantile(pathdiff2,0.6))+(pathdiff2>quantile(pathdiff2,0.5))+(pathdiff2>quantile(pathdiff2,0.4))+(pathdiff2>quantile(pathdiff2,0.3))+(pathdiff2>quantile(pathdiff2,0.2))+(pathdiff2>quantile(pathdiff2,0.1))+1


boxplot(mrd~pathdiff2q,axes=F,xlab="pathologists by quantile of difficulty of observed samples",ylab="mean difference in ranks",col="grey50")
axis(2,at=c(-400,-200,0,200,400),labels=c("does best via\nagreement score\n-400","-200","0","200","does best via\nlatent trait\n400"))
axis(side=1,labels=c("saw difficult samples","middling","saw easy samples"),at=c(2,5.5,9),tick=F)
box()
abline(h=0,lty=2)


#################### Figure 3 the scatterplot of grade boundaries


win.graph()

layout(matrix(c(1,2,3),nrow=1,ncol=3,byrow=T),widths=c(0.1,0.15,0.75))
par(mar=c(5.1,3,3,0))
image(1,1:10,t(matrix((0:9)/10+0.05,ncol=1)),col=(brewer.pal(10,"RdYlGn")),ylim=c(0.5,10.5),axes=F,ylab="",xlab="")
axis(2,at=c(0:10+0.5),labels=c("0","0.1","0.2","0.3","0.4","0.5","0.6","0.7","0.8","0.9",1))
mtext("key",1,padj=1)
par(mar=c(5.1,1,3,3))
image(1:4, 1:52, t(prop[order(model$mean$tummean),c(156,275,143,247)]), col=(brewer.pal(10, "RdYlGn")),  axes = FALSE, xlab = "", ylab = "")
#axis(4,at=c(0:53),labels=c("high grade",(caseIDkey[order(model$mean$tummean)]),"low grade"),las = 2, line = -0.5,tick=F)
#axis(4,at=c(1,8,15.5,23,34.5,45,52),labels=c("least aggressive","grade 1","grade\nboundary","grade 2","grade\nboundary","grade3","most aggressive"),las = 2, line = -0.5,tick=F)
axis(4,at=c(1,15.5,34.5,52),labels=c("least aggressive","grade\nboundary","grade\nboundary","most aggressive"),las = 2, line = -0.5,tick=F)
axis(4,at=c(8,25,44),labels=c("grade 1","grade 2","grade3"),las = 0, line = -0.5,tick=F)


mtext("probability of individuals\nagreeing (by tumour)",1,padj=1)
mtext("A",3,at=1,line=1,cex=0.8)
mtext("B",3,at=2,line=1,cex=0.8)
mtext("C",3,at=3,line=1,cex=0.8)
mtext("D",3,at=4,line=1,cex=0.8)
par(mar=c(5.1,6.1,4.1,1.1))

plot(model$median$pathX,model$median$pathY,pch=16,xlab="pathologist's boundary for grades 1 and 2",ylab="pathologist's boundary for grades 2 and 3",cex=1)

points(model$median$pathX[c(156,275,143,247)],model$median$pathY[c(156,275,143,247)],col="red",pch=16)
abline(v=mean(model$median$pathX),lty=2,col="red")
abline(h=mean(model$median$pathY),lty=2,col="red")
temp1<-(model$median$pathX+model$median$pathY)/2
temp2<-(model$median$pathX-model$median$pathY)
pathdist<-((temp2-mean(temp2))/sd(temp2))^2+((temp1-mean(temp1))/(sd(temp1)))^2
rm(temp1,temp2)


text(model$median$pathX[156],model$median$pathY[156],"  A",adj=0)
text(model$median$pathX[275],model$median$pathY[275],"  B",adj=0)
text(model$median$pathX[143],model$median$pathY[143],"  C",adj=0)
text(model$median$pathX[247],model$median$pathY[247],"  D",adj=0)


##################### Figure 4 variability of measure


pathranks<-t(apply(modelmarg$sims.matrix[,1:732],1,rank,ties.method="r"))

findtightest<-function(data){
data<-sort(data)
ld<-length(data)
ul<-floor(ld/20)
temp<-rep(NA,ul)
for(i in 1:ul){
temp[i]<-data[i+ceiling(19*ld/20)]-data[i]
}
index<-which(temp==min(temp,na.rm=T))
if(length(index)>1){
index<-index[(index-ul)^2==min((index-ul)^2)]
}
if(length(index)>1){
index<-index[1]
}
return(c(data[index],median(data),data[index+ceiling(19*ld/20)]))
}


pathrank2<-matrix(0,nrow=3,ncol=732)

for(i in 1:732){
pathrank2[,i]<-findtightest(pathranks[,i])
}


plot(pathrank2[2,order(pathrank2[2,])],pch=".",ylim=c(1,810),xlab="pathologists ordered by median rank",ylab="rank of pathologist")
axis(4)

axis(1,at=c(100,700),labels=c("low agreement","high agreement"),las = 0, line = -0.5,tick=F,col="blue")
axis(2,at=c(100,700),labels=c("low\nagreement","high\nagreement"),las = 0, line = -0.5,tick=F,col="blue")

lines(1:732,pathrank2[1,order(pathrank2[2,])],col="blue")
lines(1:732,pathrank2[3,order(pathrank2[2,])],col="blue")

points(1:20,rep(800,20),pch=".")
lines(c(1,20),c(770,770),col="blue")
text(25,800,adj=0,"median rank from latent variable analysis")
text(25,770,adj=0,"credible range from latent variable analysis")
